# Supplementary material for: scNPF: an integrative framework assisted by network propagation and network fusion for preprocessing of single-cell RNA-seq data
Source: BMC Genomics. 2019 May 8;20:347. doi: 10.1186/s12864-019-5747-5 (PMC6505295; doi:10.1186/s12864-019-5747-5)
Supplement: Supplementary file 2 — Table S1. Benchmark scRNA-seq data sets. (XLSX 9 kb) [file 12864_2019_5747_MOESM2_ESM.xlsx]

## Sheet: Table S1
Table S1. Benchmark scRNA-seq data sets.
Data set	Sample	Reference	Gene #	Gene # after QC a	Cell #	Cell type #	Accession No.	Protocol
Xue	Embryo	(Xue, et al., 2013)	14766	14758	29	7	GSE44183	Tang 2010
Yan	Embryo	(Yan, et al., 2013)	20214	17916	90	6	GSE36552	Tang
Pollen	Tissues	(Pollen, et al., 2014)	23730	19204	301	11	SRP041736	SMARTer
Camp1	Brain	(Camp, et al., 2015)	18927	14814	553	5	GSE75140	SMARTer
Darmanis	Brain	(Darmanis, et al., 2015)	22088	19134	466	9	GSE67835	SMARTer
Camp2	Liver	(Camp, et al., 2017)	19020	16491	777	7	GSE81252	SMARTer
Muraro	Pancreas	(Muraro, et al., 2016)	19127	17076	1286	6	GSE85241	CEL-Seq2
Baron	Pancreas	(Baron, et al., 2016)	20125	14134	1068	9	GSE84133	InDrop
a number of genes after quality control
